# Supplementary material for: Image Quality and Quantitative PET Parameters of Low-Dose [18F]FDG PET in a Long Axial Field-of-View PET/CT Scanner
Source: Diagnostics (Basel). 2023 Oct 18;13(20):3240. doi: 10.3390/diagnostics13203240 (PMC10606613; doi:10.3390/diagnostics13203240)
Supplement: Supplementary file 1 [file diagnostics-13-03240-s001.zip]

Archive with 1 entries (1 files):
- diagnostics-2665214-supplementary.pdf
